# Supplementary material for: Investigating microbial population structure and function in the chicken caeca and large intestine over time using metagenomics
Source: BMC Res Notes. 2025 Aug 15;18:355. doi: 10.1186/s13104-025-07441-7 (PMC12357378; doi:10.1186/s13104-025-07441-7)
Supplement: Supplementary file 1 — Samples sequenced from four organs (Small Intestine, Large Intestine, Caeca, and Duodenum) and sample selection based on Phyloflash results. [file 13104_2025_7441_MOESM1_ESM.xlsx]

## Sheet: Metadata_four organs
Sample_No	Sample_ID	Organ	Date	Day	Pen_No	Content_Only	Qubit_Concentration	Diet category
SS098C	S1_R1	Caeca	10/18/2016	11	2	Y	3.81	Grower
SS156C	S2_R1	Caeca	10/22/2016	15	12	Y	36.4	Grower
SS195C	S3_R1	Caeca	10/26/2016	19	3	Y	72.8	Grower
SS209C	S4_R1	Caeca	10/27/2016	20	5	Y	7.68	Grower
SS230C	S5_R1	Caeca	10/29/2016	22	2	Y	56.4	Grower
SS287C	S6_R1	Caeca	2016-02-11	26	11	Y	2.98	Finisher
SS099L	S7_R1	Large Intestine	10/18/2016	11	3	N	57	Grower
SS153L	S8_R1	Large Intestine	10/22/2016	15	9	N	69.8	Grower
SS194L	S116_R1	Large Intestine	10/26/2016	19	2	N	321	Grower
SS214L	S9_R1	Large Intestine	10/27/2016	20	10	N	44.1	Grower
SS231L	S10_R1	Large Intestine	10/29/2016	22	3	N	19.4	Grower
SS278L	S11_R1	Large Intestine	2016-02-11	26	2	N	20.6	Finisher
SS098SS	S12_R1	Small Intestine	10/18/2016	11	2	N	218	Grower
SS152SS	S13_R1	Small Intestine	10/22/2016	15	8	N	210	Grower
SS197SS	S14_R1	Small Intestine	10/26/2016	19	5	N	349	Grower
SS212SS	S15_R1	Small Intestine	10/27/2016	20	8	N	630	Grower
SS231SS	S16_R1	Small Intestine	10/29/2016	22	3	N	920	Grower
SS279SS	S17_R1	Small Intestine	2016-11-02	26	3	N	540	Finisher
SS104D	S18_R1	Duodenum	10/18/2016	11	8	Y	773.8	Grower
SS150D	S19_R1	Duodenum	10/22/2016	15	6	Y	640	Grower
SS200D	S20_R1	Duodenum	10/26/2016	19	8	Y	495	Grower
SS212D	S21_R1	Duodenum	10/27/2016	20	8	Y	770	Grower
SS232D	S22_R1	Duodenum	10/29/2016	22	4	Y	940	Grower
SS284D	S23_R1	Duodenum	2016-02-11	26	8	Y	850	Finisher

## Sheet: Phyloflash results
Contigs	SS098C	SS098S	SS099L	SS104D	SS150D	SS152S	SS153L	SS156C	SS194L	SS195C	SS197S	SS200D	SS209C	SS212D	SS212S	SS214L	SS230C	SS231L	SS231S	SS232D	SS278L	SS279S	SS284D	SS287C
Bacteria;Firmicutes;Bacilli;RF39;uncultured bacterium	6504	0	0	0	0	0	0	122	0	2264	0	0	516	0	0	0	182	0	0	0	0	0	0	610
Eukaryota;Amorphea;Obazoa;Opisthokonta;Holozoa;Choanozoa;Metazoa;Animalia;BCP clade;Bilateria;Deuterostomia;Chordata;Vertebrata;Gnathostomata;Euteleostomi;Tetrapoda;Aves;Aeromonas hydrophila	1850	3619	2352	11606	15571	3003	6619	0	8222	436	10994	24844	0	19449	7784	8697	9789	19241	16420	13382	19071	6045	12964	0
Bacteria;Firmicutes;Clostridia;Clostridia UCG-014;uncultured bacterium	1327	0	0	0	0	0	0	0	0	3287	0	0	151	0	0	0	661	0	0	0	0	0	0	1040
Bacteria;Firmicutes;Clostridia;Oscillospirales;Oscillospiraceae;Oscillibacter;uncultured bacterium	1287	0	0	0	0	0	0	271	0	0	0	0	0	92	0	0	0	0	0	0	0	0	0	0
Bacteria;Firmicutes;Clostridia;Lachnospirales;Lachnospiraceae;[Ruminococcus] torques group;Clostridium sp. Marseille-P3244	774	0	0	0	0	0	0	0	0	0	0	0	0	0	0	0	0	0	0	0	0	0	0	0
Bacteria;Firmicutes;Clostridia;Clostridia vadinBB60 group;uncultured bacterium	768	0	0	0	0	0	0	0	0	4785	0	0	936	0	0	0	1474	0	0	0	0	0	0	3406
Bacteria;Firmicutes;Clostridia;Lachnospirales;Lachnospiraceae;Eisenbergiella;uncultured bacterium	430	0	0	0	0	0	0	0	0	717	0	0	334	0	0	0	554	0	0	0	0	0	0	969
Bacteria;Firmicutes;Clostridia;Oscillospirales;Ruminococcaceae;Subdoligranulum;uncultured bacterium	411	0	0	0	0	0	0	0	0	460	0	0	0	0	0	0	0	0	0	0	0	0	0	0
Bacteria;Firmicutes;Clostridia;Oscillospirales;Oscillospiraceae;Colidextribacter;uncultured bacterium	394	0	0	0	0	0	0	0	0	0	0	0	1448	0	0	0	900	0	0	0	0	0	0	0
Bacteria;Firmicutes;Clostridia;Oscillospirales;Butyricicoccaceae;Butyricicoccus;uncultured Firmicutes bacterium	385	0	146	0	0	0	0	0	0	0	0	0	0	0	0	67	0	0	0	0	0	0	0	0
Bacteria;Firmicutes;Clostridia;Lachnospirales;Lachnospiraceae;uncultured;uncultured bacterium	348	0	0	0	0	0	0	376	0	3092	0	0	402	0	0	349	0	0	0	0	0	0	0	1357
Bacteria;Firmicutes;Clostridia;Oscillospirales;Ruminococcaceae;uncultured;uncultured bacterium	311	0	0	0	0	0	0	0	0	816	0	0	158	0	0	0	0	0	0	0	0	0	0	1027
Bacteria;Proteobacteria;Gammaproteobacteria;Enterobacterales;Enterobacteriaceae;Escherichia-Shigella;Escherichia coli	263	0	0	0	0	0	0	0	0	4881	0	0	0	0	0	0	0	0	0	0	0	0	0	0
Bacteria;Firmicutes;Bacilli;Lactobacillales;Lactobacillaceae;Ligilactobacillus;Lactobacillus salivarius	168	0	0	0	0	0	0	0	0	639	0	0	0	0	0	0	0	0	0	0	0	0	0	0
Bacteria;Firmicutes;Bacilli;Lactobacillales;Lactobacillaceae;Lactobacillus;Lactobacillus crispatus	121	0	0	0	0	0	0	0	0	0	0	0	0	0	0	0	0	0	0	0	0	0	0	0
Bacteria;Actinobacteriota;Coriobacteriia;Coriobacteriales;Eggerthellaceae;CHKCI002;Coriobacteriaceae bacterium CHKCI002	118	0	0	0	0	0	0	136	0	0	0	0	0	0	0	0	0	0	0	0	0	0	0	82
Bacteria;Firmicutes;Clostridia;Oscillospirales;[Eubacterium] coprostanoligenes group;uncultured bacterium	56	0	0	0	0	0	0	0	0	0	0	0	0	0	0	0	0	0	0	0	0	0	0	395
Bacteria;Firmicutes;Clostridia;Lachnospirales	3184	0	390	0	0	0	0	2759	0	6297	0	0	2168	272	2	356	1767	60	4	0	50	0	0	3180
Bacteria;Firmicutes;Clostridia;Oscillospirales	2804	1	1170	0	0	0	4	2947	2	23319	0	6	8076	914	10	537	3986	227	8	0	67	0	0	25655
Bacteria;Firmicutes;Bacilli;RF39	2005	0	18	0	0	0	0	65	0	839	0	0	220	72	0	10	374	0	0	0	0	0	0	485
Eukaryota;Amorphea;Obazoa;Opisthokonta	705	1161	1473	1987	2783	1519	2383	414	1567	118	2134	3372	65	2900	1602	1847	1788	3042	2751	2035	3284	2063	2065	89
Bacteria;Proteobacteria;Gammaproteobacteria;Legionellales	689	0	0	0	0	0	0	32	0	292	0	0	49	2	0	1	37	2	0	0	0	0	0	110
Bacteria;Firmicutes;Clostridia;Clostridia UCG-014	612	0	79	0	0	0	0	484	0	2329	0	0	547	57	0	16	740	2	0	0	1	0	0	1228
Bacteria;Firmicutes;Clostridia;(Clostridia)	431	0	80	0	0	0	0	617	0	3331	0	1	886	117	0	105	751	12	0	0	2	0	0	3203
Bacteria;Firmicutes;(Firmicutes);(Firmicutes)	330	0	29	0	0	0	0	220	0	761	0	0	278	30	0	9	198	2	0	0	2	0	0	633
Bacteria;Firmicutes;Clostridia;Clostridia vadinBB60 group	270	0	6	0	0	0	0	126	0	2653	0	0	470	150	0	30	669	22	0	0	22	0	0	2616
Bacteria;Proteobacteria;Gammaproteobacteria;Enterobacterales	232	0	6	0	0	0	16	160	0	1942	0	0	61	0	3	0	231	4	0	0	0	2	0	48
Bacteria;(Bacteria);(Bacteria);(Bacteria)	137	0	20	0	0	0	0	168	0	482	0	0	232	30	0	30	161	3	0	0	0	0	0	458
Bacteria;Firmicutes;Bacilli;Lactobacillales	123	14	37	0	2	52	119	193	1	598	0	0	70	5	2	0	64	27	46	2	6	10	0	93
Bacteria;Firmicutes;Bacilli;Erysipelotrichales	83	0	10	0	0	0	0	50	0	262	0	0	57	20	0	7	76	0	0	0	2	0	0	179
Bacteria;Actinobacteriota;Coriobacteriia;Coriobacteriales	50	0	16	0	0	0	0	49	0	117	0	0	77	4	0	3	38	0	0	0	0	0	0	36
Bacteria;Firmicutes;Bacilli;(Bacilli)	28	0	0	0	0	0	0	11	0	67	0	0	14	5	0	0	4	0	2	0	0	0	0	30
Bacteria;Firmicutes;Clostridia;Monoglobales	22	0	0	0	0	0	0	44	0	82	0	0	5	0	0	0	23	0	0	0	0	0	0	42
Bacteria;Firmicutes;Bacilli;Bacillales	9	0	1	0	0	0	0	13	0	131	0	0	54	0	0	2	0	2	0	0	2	0	0	51
Bacteria;Firmicutes;Clostridia;Peptostreptococcales-Tissierellales	7	0	2	1	0	0	0	9	0	26	0	0	20	2	0	0	18	0	0	0	0	4	0	37
Eukaryota;(Eukaryota);(Eukaryota);(Eukaryota)	6	2	0	7	0	0	5	0	3	0	3	0	0	0	2	2	12	0	0	2	4	0	3	0
Bacteria;Firmicutes;Clostridia;Christensenellales	6	0	5	0	0	0	0	24	0	167	0	0	80	12	0	6	93	6	0	0	0	0	0	207
Bacteria;Actinobacteriota;Actinobacteria;(Actinobacteria)	4	0	0	0	0	0	0	0	0	4	0	0	0	0	0	0	2	0	0	0	0	0	0	2
Bacteria;Firmicutes;Bacilli;Staphylococcales	4	0	0	0	0	0	0	0	0	6	0	0	4	0	0	0	1	0	0	0	0	0	0	3
Bacteria;Firmicutes;Desulfitobacteriia;Desulfitobacteriales	4	0	2	0	0	0	0	2	0	3	0	0	2	0	0	0	0	0	0	0	0	0	0	5
Bacteria;Proteobacteria;Gammaproteobacteria;Burkholderiales	2	0	0	0	1	0	0	0	0	2	0	0	0	0	0	0	0	0	0	0	0	0	0	3
Bacteria;Actinobacteriota;Actinobacteria;Corynebacteriales	2	0	6	0	0	0	0	0	0	0	0	0	0	2	0	0	0	0	0	0	2	0	0	9
Bacteria;Caldatribacteriota;JS1;(JS1)	2	0	0	0	0	0	0	0	0	2	0	0	0	0	0	0	0	0	0	0	0	0	0	1
Bacteria;Firmicutes;Bacilli;Paenibacillales	2	0	0	0	0	0	0	4	0	6	0	0	4	0	0	0	4	0	0	0	0	0	0	0
Bacteria;Actinobacteriota;Actinobacteria;Streptomycetales	1	0	0	0	0	0	0	0	0	0	0	0	0	0	0	0	0	0	0	0	0	0	0	0
Bacteria;Caldatribacteriota;JS1;terrestrial metagenome	1	0	0	0	0	0	0	0	0	0	0	0	0	0	0	0	0	0	0	0	0	0	0	0
Bacteria;Firmicutes;Desulfotomaculia;Desulfotomaculales	1	0	0	0	0	0	0	0	0	5	0	0	1	2	0	0	1	0	0	0	0	0	0	1
Bacteria;Cyanobacteria;Cyanobacteriia;Chloroplast	1	0	2	1	4	2	0	0	1	1	4	6	0	4	0	10	0	2	4	0	3	0	24	0
Bacteria;Firmicutes;Negativicutes;Acidaminococcales	1	0	0	0	0	0	0	1	0	0	0	0	2	0	0	0	0	0	0	0	0	0	0	0
Bacteria;Firmicutes;Clostridia;Clostridiales	0	4	0	0	0	0	0	0	0	1	0	0	4	0	0	0	0	0	0	0	0	0	0	0
Eukaryota;Amorphea;Amoebozoa;Discosea	0	4	0	0	0	0	0	0	2	0	1	0	0	0	0	0	0	2	0	0	0	0	0	0
Eukaryota;Archaeplastida;Chloroplastida;Charophyta	0	2	0	0	0	2	3	0	0	0	0	0	0	0	0	0	0	1	0	0	0	0	0	0
Eukaryota;Amorphea;(Amorphea);(Amorphea)	0	2	0	1	5	0	1	0	2	0	6	6	0	1	0	0	0	2	4	1	4	0	0	0
Bacteria;Actinobacteriota;Actinobacteria;Propionibacteriales	0	1	0	0	0	0	0	0	0	0	0	0	2	0	0	0	0	0	0	0	0	0	0	0
Bacteria;Firmicutes;Clostridia;Oscillospirales;Ruminococcaceae;Faecalibacterium;uncultured bacterium	0	0	1132	0	0	0	0	0	0	0	0	0	1418	138	0	0	1166	0	0	0	0	0	0	4700
Bacteria;Firmicutes;Thermacetogenia;Thermacetogeniales	0	0	2	0	0	0	0	0	0	0	0	0	0	0	0	0	1	0	0	0	0	0	0	1
Bacteria;Firmicutes;Negativicutes;Veillonellales-Selenomonadales	0	0	0	0	0	0	8	7	0	1	0	0	0	4	0	0	6	0	0	0	0	0	0	12
Eukaryota;Archaeplastida;Chloroplastida;Chlorophyta	0	0	0	0	0	0	1	0	0	0	0	0	0	0	0	0	0	0	0	0	0	0	0	0
Bacteria;Firmicutes;Clostridia;Oscillospirales;Oscillospiraceae;Flavonifractor;uncultured bacterium	0	0	0	0	0	0	0	980	0	3993	0	0	0	0	0	0	0	0	0	0	0	0	0	0
Bacteria;Firmicutes;Clostridia;Lachnospirales;Lachnospiraceae;Blautia;uncultured bacterium	0	0	0	0	0	0	0	702	0	0	0	0	0	0	0	0	0	0	0	0	0	0	0	0
Bacteria;Firmicutes;Clostridia;Oscillospirales;Ruminococcaceae;Caproiciproducens;Ruminococcaceae bacterium CPB6	0	0	0	0	0	0	0	551	0	0	0	0	0	0	0	0	0	0	0	0	0	0	0	875
Bacteria;Firmicutes;Clostridia;Oscillospirales;Butyricicoccaceae;Butyricicoccus;uncultured Butyricicoccus sp.	0	0	0	0	0	0	0	347	0	0	0	0	0	0	0	0	0	0	0	0	0	0	0	0
Bacteria;Firmicutes;Clostridia;Oscillospirales;Ruminococcaceae;Incertae Sedis;uncultured bacterium	0	0	0	0	0	0	0	241	0	870	0	0	456	0	0	0	0	0	0	0	0	0	0	511
Bacteria;Firmicutes;Bacilli;Lactobacillales;Lactobacillaceae;Lactobacillus;Lactobacillus crispatus ST1	0	0	0	0	0	0	0	215	0	659	0	0	0	0	0	0	0	0	0	0	0	0	0	0
Bacteria;Firmicutes;Clostridia;Oscillospirales;Ruminococcaceae;uncultured;metagenome	0	0	0	0	0	0	0	179	0	0	0	0	0	0	0	0	0	0	0	0	0	0	0	0
Bacteria;Actinobacteriota;Actinobacteria;Bifidobacteriales	0	0	0	0	0	0	0	111	0	61	0	0	60	10	0	16	109	0	0	0	0	0	0	333
Bacteria;Firmicutes;Clostridia;Eubacteriales	0	0	0	0	0	0	0	4	0	0	0	0	0	0	0	0	2	0	0	0	0	0	0	0
Bacteria;Acidobacteriota;Aminicenantia;Aminicenantales	0	0	0	0	0	0	0	2	0	0	0	0	0	0	0	0	0	0	0	0	0	0	0	0
Bacteria;Bacteroidota;Bacteroidia;Bacteroidales	0	0	0	0	0	0	0	2	0	0	0	0	0	0	0	0	0	0	0	0	0	0	0	0
Bacteria;Firmicutes;Thermoanaerobacteria;Thermoanaerobacterales	0	0	0	0	0	0	0	2	0	0	0	0	0	0	0	0	0	0	0	0	0	0	0	3
Bacteria;Firmicutes;Clostridia;Peptococcales	0	0	0	0	0	0	0	1	0	28	0	0	12	0	0	0	2	0	0	0	0	0	0	12
Bacteria;Bacteroidota;Kapabacteria;Kapabacteriales	0	0	0	0	0	0	0	1	0	0	0	0	0	0	0	0	0	0	0	0	0	0	0	0
Bacteria;Firmicutes;Clostridia;Oscillospirales;Oscillospiraceae;uncultured;uncultured bacterium	0	0	0	0	0	0	0	0	0	7073	0	0	0	0	0	124	1031	0	0	0	0	0	0	0
Bacteria;Firmicutes;Clostridia;Lachnospirales;Defluviitaleaceae;Defluviitaleaceae UCG-011;uncultured bacterium	0	0	0	0	0	0	0	0	0	1663	0	0	0	0	0	0	0	0	0	0	0	0	0	77
Bacteria;Firmicutes;Clostridia;Oscillospirales;Oscillospiraceae;NK4A214 group;uncultured bacterium	0	0	0	0	0	0	0	0	0	1451	0	0	0	0	0	0	0	0	0	0	0	0	0	303
Bacteria;Firmicutes;Bacilli;Bacillales;Bacillaceae;Bacillus;Bacillus thuringiensis	0	0	0	0	0	0	0	0	0	1233	0	0	0	0	0	0	0	0	0	0	0	0	0	0
Bacteria;Firmicutes;Bacilli;Lactobacillales;Lactobacillaceae;Lactobacillus;Lactobacillus johnsonii FI9785	0	0	0	0	0	0	0	0	0	1208	0	0	0	0	0	0	0	0	0	0	0	0	0	0
Bacteria;Firmicutes;Clostridia;Oscillospirales;Oscillospiraceae;UCG-005;uncultured bacterium	0	0	0	0	0	0	0	0	0	1989	0	0	0	194	0	320	281	0	0	0	0	0	0	5386
Bacteria;Firmicutes;Clostridia;Clostridia vadinBB60 group;gut metagenome	0	0	0	0	0	0	0	0	0	828	0	0	0	0	0	0	0	0	0	0	0	0	0	85
Bacteria;Firmicutes;Bacilli;Lactobacillales;Streptococcaceae;Streptococcus;Streptococcus alactolyticus	0	0	0	0	0	0	0	0	0	767	0	0	0	0	0	0	0	0	0	0	0	0	0	0
Bacteria;Firmicutes;Bacilli;RF39;gut metagenome	0	0	0	0	0	0	0	0	0	733	0	0	0	0	0	0	0	0	0	0	0	0	0	736
Bacteria;Firmicutes;Clostridia;Oscillospirales;[Eubacterium] coprostanoligenes group;uncultured Ruminococcaceae bacterium	0	0	0	0	0	0	0	0	0	702	0	0	0	0	0	0	0	0	0	0	0	0	0	0
Bacteria;Firmicutes;Clostridia;Oscillospirales;Butyricicoccaceae;Butyricicoccus;uncultured bacterium	0	0	0	0	0	0	0	0	0	698	0	0	0	0	0	0	238	0	0	0	0	0	0	0
Bacteria;Firmicutes;Clostridia;Oscillospirales;Ruminococcaceae;DTU089;Clostridia bacterium UC5.1-1E11	0	0	0	0	0	0	0	0	0	690	0	0	0	0	0	0	0	0	0	0	0	0	0	0
Bacteria;Firmicutes;Bacilli;RF39;uncultured Firmicutes bacterium	0	0	0	0	0	0	0	0	0	633	0	0	0	0	0	0	0	0	0	0	0	0	0	0
Bacteria;Firmicutes;Clostridia;Oscillospirales;[Eubacterium] coprostanoligenes group;gut metagenome	0	0	0	0	0	0	0	0	0	487	0	0	0	0	0	0	0	0	0	0	0	0	0	0
Bacteria;Firmicutes;Clostridia;Christensenellales;Christensenellaceae;Christensenellaceae R-7 group;uncultured bacterium	0	0	0	0	0	0	0	0	0	331	0	0	109	0	0	0	0	0	0	0	0	0	0	94
Bacteria;Firmicutes;Clostridia;Oscillospirales;Ruminococcaceae;Anaerotruncus;Anaerotruncus colihominis DSM 17241	0	0	0	0	0	0	0	0	0	303	0	0	0	0	0	0	0	0	0	0	0	0	0	0
Bacteria;Firmicutes;Bacilli;Erysipelotrichales;Erysipelatoclostridiaceae;Erysipelatoclostridium;uncultured bacterium	0	0	0	0	0	0	0	0	0	225	0	0	0	0	0	0	0	0	0	0	0	0	0	103
Bacteria;Firmicutes;Bacilli;RF39;unidentified	0	0	0	0	0	0	0	0	0	224	0	0	0	0	0	0	0	0	0	0	0	0	0	0
Bacteria;Firmicutes;Clostridia;Oscillospirales;Ruminococcaceae;Angelakisella;Ruminococcus sp. Marseille-P3217	0	0	0	0	0	0	0	0	0	153	0	0	0	0	0	0	0	0	0	0	0	0	0	0
Bacteria;Firmicutes;Clostridia;Lachnospirales;Lachnospiraceae;Tyzzerella;[Clostridium] colinum	0	0	0	0	0	0	0	0	0	147	0	0	0	0	0	0	0	0	0	0	0	0	0	0
Bacteria;Firmicutes;Clostridia;Oscillospirales;Butyricicoccaceae;UCG-009;uncultured bacterium	0	0	0	0	0	0	0	0	0	118	0	0	0	0	0	0	0	0	0	0	0	0	0	0
Bacteria;Firmicutes;Clostridia;Oscillospirales;Ruminococcaceae;Ruminococcus;uncultured bacterium	0	0	0	0	0	0	0	0	0	89	0	0	0	0	0	0	0	0	0	0	0	0	0	0
Bacteria;Firmicutes;Clostridia;Clostridia vadinBB60 group;uncultured organism	0	0	0	0	0	0	0	0	0	49	0	0	0	0	0	0	0	0	0	0	0	0	0	252
Bacteria;Firmicutes;Clostridia;Thermincolales	0	0	0	0	0	0	0	0	0	35	0	0	0	0	0	0	0	0	0	0	0	0	0	2
Bacteria;Firmicutes;Clostridia;uncultured	0	0	0	0	0	0	0	0	0	10	0	0	1	0	0	0	0	0	0	0	0	0	0	3
Bacteria;Actinobacteriota;Actinobacteria;Micrococcales	0	0	0	0	0	0	0	0	0	7	0	0	2	0	4	0	0	0	0	0	0	0	0	8
Bacteria;Firmicutes;Clostridia;Gracilibacteraceae	0	0	0	0	0	0	0	0	0	3	0	0	0	0	0	0	0	0	0	0	0	0	0	1
Bacteria;Gemmatimonadota;Gemmatimonadetes;Gemmatimonadales	0	0	0	0	0	0	0	0	0	2	0	0	0	0	0	0	0	0	0	0	0	0	0	0
Bacteria;Firmicutes;Negativicutes;(Negativicutes)	0	0	0	0	0	0	0	0	0	2	0	0	0	0	0	0	0	0	0	0	0	0	0	0
Bacteria;Firmicutes;Bacilli;Brevibacillales	0	0	0	0	0	0	0	0	0	2	0	0	0	0	0	0	0	0	0	0	0	0	0	0
Bacteria;Firmicutes;Bacilli;Thermoactinomycetales	0	0	0	0	0	0	0	0	0	2	0	0	0	0	0	0	0	0	0	0	0	0	0	0
Bacteria;Firmicutes;Syntrophomonadia;Syntrophomonadales	0	0	0	0	0	0	0	0	0	1	0	0	0	0	0	0	1	0	0	0	0	0	0	0
Bacteria;Proteobacteria;(Proteobacteria);(Proteobacteria)	0	0	0	0	0	0	0	0	0	1	0	0	0	0	0	0	0	0	0	0	0	0	0	0
Bacteria;Cyanobacteria;Cyanobacteriia;Cyanobacteriales	0	0	0	0	0	0	0	0	0	1	0	0	0	0	0	0	0	0	0	0	0	0	0	0
Bacteria;Bacteroidota;Bacteroidia;Flavobacteriales	0	0	0	0	0	0	0	0	0	1	0	0	0	0	0	0	0	0	0	0	0	0	0	1
Bacteria;Firmicutes;Clostridia;Caldicoprobacterales	0	0	0	0	0	0	0	0	0	1	0	0	0	0	0	0	1	0	0	0	0	0	0	0
Bacteria;Bacteroidota;Kryptonia;Kryptoniales	0	0	0	0	0	0	0	0	0	1	0	0	0	0	0	0	0	0	0	0	0	0	0	0
Bacteria;Firmicutes;Clostridia;Oscillospirales;Oscillospiraceae;Oscillibacter;Oscillibacter sp. PEA192	0	0	0	0	0	0	0	0	0	0	0	0	3641	0	0	0	0	0	0	0	0	0	0	0
Bacteria;Firmicutes;Clostridia;Clostridia vadinBB60 group;uncultured Firmicutes bacterium	0	0	0	0	0	0	0	0	0	0	0	0	1056	0	0	0	0	0	0	0	0	0	0	99
Bacteria;Firmicutes;Clostridia;Oscillospirales;Hydrogenoanaerobacterium;uncultured bacterium	0	0	0	0	0	0	0	0	0	0	0	0	324	0	0	0	0	0	0	0	0	0	0	511
Bacteria;Actinobacteriota;Actinobacteria;Bifidobacteriales;Bifidobacteriaceae;Bifidobacterium;Bifidobacterium pullorum subsp. saeculare	0	0	0	0	0	0	0	0	0	0	0	0	320	80	0	0	569	0	0	0	0	0	0	1627
Bacteria;Firmicutes;Bacilli;Bacillales;Bacillaceae;Bacillus;Bacillus psychrosaccharolyticus ATCC 23296	0	0	0	0	0	0	0	0	0	0	0	0	228	0	0	0	0	0	0	0	0	0	0	0
Bacteria;Firmicutes;Clostridia;Lachnospirales;Lachnospiraceae;Tyzzerella;uncultured bacterium	0	0	0	0	0	0	0	0	0	0	0	0	67	0	0	0	0	0	0	0	0	0	0	0
Bacteria;Desulfobacterota;Desulfobacteria;Desulfobacterales	0	0	0	0	0	0	0	0	0	0	0	0	2	0	0	0	0	0	0	0	0	0	0	0
Bacteria;Patescibacteria;Microgenomatia;Candidatus Daviesbacteria	0	0	0	0	0	0	0	0	0	0	0	0	2	0	0	0	0	0	0	0	0	0	0	0
Bacteria;Actinobacteriota;Acidimicrobiia;IMCC26256	0	0	0	0	0	0	0	0	0	0	0	0	1	0	0	0	0	0	0	0	0	0	0	0
Bacteria;Proteobacteria;Proteobacteria bacterium CG1_02_64_396;(Proteobacteria bacterium CG1_02_64_396)	0	0	0	0	0	0	0	0	0	0	0	0	1	0	0	0	0	0	0	0	0	0	0	0
Eukaryota;SAR;Alveolata;Apicomplexa	0	0	0	0	0	0	0	0	0	0	0	0	0	4	0	0	0	0	0	1	0	0	28	0
Eukaryota;Archaeplastida;(Archaeplastida);(Archaeplastida)	0	0	0	0	0	0	0	0	0	0	0	0	0	2	0	0	0	0	4	0	0	0	0	0
Bacteria;Proteobacteria;Gammaproteobacteria;Enterobacterales;Enterobacteriaceae;Escherichia-Shigella;Escherichia coli O91 str. RM7190	0	0	0	0	0	0	0	0	0	0	0	0	0	0	0	0	536	0	0	0	0	0	0	0
Bacteria;Firmicutes;Clostridia;Oscillospirales;Ruminococcaceae;DTU089;uncultured Firmicutes bacterium	0	0	0	0	0	0	0	0	0	0	0	0	0	0	0	0	323	0	0	0	0	0	0	0
Bacteria;Firmicutes;Clostridia;Lachnospirales;Lachnospiraceae;Marvinbryantia;metagenome	0	0	0	0	0	0	0	0	0	0	0	0	0	0	0	0	322	0	0	0	0	0	0	0
Bacteria;Firmicutes;Clostridia;Clostridia vadinBB60 group;uncultured Clostridia bacterium	0	0	0	0	0	0	0	0	0	0	0	0	0	0	0	0	263	0	0	0	0	0	0	0
Bacteria;Firmicutes;Clostridia;Lachnospirales;Lachnospiraceae;Tyzzerella;Anaerotignum lactatifermentans	0	0	0	0	0	0	0	0	0	0	0	0	0	0	0	0	198	0	0	0	0	0	0	359
Bacteria;Proteobacteria;Gammaproteobacteria;(Gammaproteobacteria)	0	0	0	0	0	0	0	0	0	0	0	0	0	0	0	0	7	0	0	0	0	0	0	0
Eukaryota;SAR;(SAR);(SAR)	0	0	0	0	0	0	0	0	0	0	0	0	0	0	0	0	2	0	0	0	0	0	0	0
Bacteria;Firmicutes;Bacilli;Mycoplasmatales	0	0	0	0	0	0	0	0	0	0	0	0	0	0	0	0	1	0	0	0	0	0	0	0
Bacteria;Actinobacteriota;Thermoleophilia;Gaiellales	0	0	0	0	0	0	0	0	0	0	0	0	0	0	0	0	1	0	0	0	0	0	0	0
Bacteria;Proteobacteria;Alphaproteobacteria;Rickettsiales	0	0	0	0	0	0	0	0	0	0	0	0	0	0	0	0	0	5	0	0	0	0	0	0
Bacteria;Cyanobacteria;Vampirivibrionia;Gastranaerophilales	0	0	0	0	0	0	0	0	0	0	0	0	0	0	0	0	0	4	0	0	0	0	0	0
Eukaryota;SAR;Alveolata;Apicomplexa;Conoidasida;Coccidia;Eimeriorina;Eimeria;Eimeria acervulina	0	0	0	0	0	0	0	0	0	0	0	0	0	0	0	0	0	0	0	0	0	0	237	0
Bacteria;Firmicutes;Clostridia;Lachnospirales;Lachnospiraceae;Lachnospiraceae NK4A136 group;gut metagenome	0	0	0	0	0	0	0	0	0	0	0	0	0	0	0	0	0	0	0	0	0	0	0	1063
Bacteria;Firmicutes;Clostridia;Oscillospirales;UCG-010;uncultured bacterium	0	0	0	0	0	0	0	0	0	0	0	0	0	0	0	0	0	0	0	0	0	0	0	38
Bacteria;Verrucomicrobiota;Verrucomicrobiae;Verrucomicrobiales	0	0	0	0	0	0	0	0	0	0	0	0	0	0	0	0	0	0	0	0	0	0	0	2
Bacteria;Acidobacteriota;Thermoanaerobaculia;Thermoanaerobaculales	0	0	0	0	0	0	0	0	0	0	0	0	0	0	0	0	0	0	0	0	0	0	0	1

## Sheet: dbCAN2
	GH	PL
S098C	39662	1047
S098S	0	0
S099L	3320	31
S104D	0	0
S150D	0	0
S152S	0	0
S153L	14	0
S156C	30969	195
S194L	0	0
S195C	47831	1042
S197S	0	0
S200D	0	0
S209C	45171	723
S212D	2455	37
S212S	0	0
S214L	508	7
S230C	24486	314
S231L	17	0
S231S	0	0
S232D	0	0
S278L	8	0
S279S	0	0
S284D	0	0
S287C	74080	1131
