# Supplementary material for: Investigating microbial population structure and function in the chicken caeca and large intestine over time using metagenomics
Source: BMC Res Notes. 2025 Aug 15;18:355. doi: 10.1186/s13104-025-07441-7 (PMC12357378; doi:10.1186/s13104-025-07441-7)
Supplement: Supplementary file 2 — Recovered nutrient cycles including Carbon, Nitrogen, and Sulphur cycles for all the metagenomic assembled genomes given as PDF images, and identifiable through bin numbers. [file 13104_2025_7441_MOESM2_ESM.zip]

Archive with 1,242 entries (1,241 files):
- Supplementary Data2/
- __MACOSX/._Supplementary Data2
- Supplementary Data2/bin.43.draw_carbon_cycle_single.pdf
- __MACOSX/Supplementary Data2/._bin.43.draw_carbon_cycle_single.pdf
- Supplementary Data2/bin.60.draw_sulfur_cycle_single.pdf
- __MACOSX/Supplementary Data2/._bin.60.draw_sulfur_cycle_single.pdf
- Supplementary Data2/bin.47.draw_other_cycle_single.pdf
- __MACOSX/Supplementary Data2/._bin.47.draw_other_cycle_single.pdf
- Supplementary Data2/bin.19.draw_nitrogen_cycle_single.pdf
- __MACOSX/Supplementary Data2/._bin.19.draw_nitrogen_cycle_single.pdf
- Supplementary Data2/bin.112.draw_nitrogen_cycle_single.pdf
- __MACOSX/Supplementary Data2/._bin.112.draw_nitrogen_cycle_single.pdf
- Supplementary Data2/bin.29.draw_other_cycle_single.pdf
- __MACOSX/Supplementary Data2/._bin.29.draw_other_cycle_single.pdf
- Supplementary Data2/bin.56.draw_nitrogen_cycle_single.pdf
- __MACOSX/Supplementary Data2/._bin.56.draw_nitrogen_cycle_single.pdf
- Supplementary Data2/bin.75.draw_sulfur_cycle_single.pdf
- __MACOSX/Supplementary Data2/._bin.75.draw_sulfur_cycle_single.pdf
- Supplementary Data2/bin.150.draw_other_cycle_single.pdf
- __MACOSX/Supplementary Data2/._bin.150.draw_other_cycle_single.pdf
- Supplementary Data2/bin.148.draw_sulfur_cycle_single.pdf
- __MACOSX/Supplementary Data2/._bin.148.draw_sulfur_cycle_single.pdf
- Supplementary Data2/bin.58.draw_carbon_cycle_single.pdf
- __MACOSX/Supplementary Data2/._bin.58.draw_carbon_cycle_single.pdf
- Supplementary Data2/bin.45.draw_nitrogen_cycle_single.pdf
- __MACOSX/Supplementary Data2/._bin.45.draw_nitrogen_cycle_single.pdf
- Supplementary Data2/bin.117.draw_other_cycle_single.pdf
- __MACOSX/Supplementary Data2/._bin.117.draw_other_cycle_single.pdf
- Supplementary Data2/bin.101.draw_nitrogen_cycle_single.pdf
- __MACOSX/Supplementary Data2/._bin.101.draw_nitrogen_cycle_single.pdf
- Supplementary Data2/bin.146.draw_sulfur_cycle_single.pdf
- __MACOSX/Supplementary Data2/._bin.146.draw_sulfur_cycle_single.pdf
- Supplementary Data2/bin.56.draw_carbon_cycle_single.pdf
- __MACOSX/Supplementary Data2/._bin.56.draw_carbon_cycle_single.pdf
- Supplementary Data2/bin.16.draw_other_cycle_single.pdf
- __MACOSX/Supplementary Data2/._bin.16.draw_other_cycle_single.pdf
- Supplementary Data2/bin.51.draw_other_cycle_single.pdf
- __MACOSX/Supplementary Data2/._bin.51.draw_other_cycle_single.pdf
- Supplementary Data2/bin.141.draw_carbon_cycle_single.pdf
- __MACOSX/Supplementary Data2/._bin.141.draw_carbon_cycle_single.pdf
- Supplementary Data2/bin.128.draw_other_cycle_single.pdf
- __MACOSX/Supplementary Data2/._bin.128.draw_other_cycle_single.pdf
- Supplementary Data2/bin.51.draw_sulfur_cycle_single.pdf
- __MACOSX/Supplementary Data2/._bin.51.draw_sulfur_cycle_single.pdf
- Supplementary Data2/bin.44.draw_sulfur_cycle_single.pdf
- __MACOSX/Supplementary Data2/._bin.44.draw_sulfur_cycle_single.pdf
- Supplementary Data2/bin.107.draw_nitrogen_cycle_single.pdf
- __MACOSX/Supplementary Data2/._bin.107.draw_nitrogen_cycle_single.pdf
- Supplementary Data2/bin.154.draw_carbon_cycle_single.pdf
- __MACOSX/Supplementary Data2/._bin.154.draw_carbon_cycle_single.pdf
- Supplementary Data2/bin.146.draw_other_cycle_single.pdf
- __MACOSX/Supplementary Data2/._bin.146.draw_other_cycle_single.pdf
- Supplementary Data2/bin.4.draw_other_cycle_single.pdf
- __MACOSX/Supplementary Data2/._bin.4.draw_other_cycle_single.pdf
- Supplementary Data2/bin.148.draw_nitrogen_cycle_single.pdf
- __MACOSX/Supplementary Data2/._bin.148.draw_nitrogen_cycle_single.pdf
- Supplementary Data2/bin.43.draw_nitrogen_cycle_single.pdf
- __MACOSX/Supplementary Data2/._bin.43.draw_nitrogen_cycle_single.pdf
- Supplementary Data2/bin.50.draw_nitrogen_cycle_single.pdf
- __MACOSX/Supplementary Data2/._bin.50.draw_nitrogen_cycle_single.pdf
- Supplementary Data2/bin.78.draw_other_cycle_single.pdf
- __MACOSX/Supplementary Data2/._bin.78.draw_other_cycle_single.pdf
- Supplementary Data2/bin.67.draw_carbon_cycle_single.pdf
- __MACOSX/Supplementary Data2/._bin.67.draw_carbon_cycle_single.pdf
- Supplementary Data2/bin.98.draw_other_cycle_single.pdf
- __MACOSX/Supplementary Data2/._bin.98.draw_other_cycle_single.pdf
- Supplementary Data2/bin.101.draw_other_cycle_single.pdf
- __MACOSX/Supplementary Data2/._bin.101.draw_other_cycle_single.pdf
- Supplementary Data2/bin.69.draw_carbon_cycle_single.pdf
- __MACOSX/Supplementary Data2/._bin.69.draw_carbon_cycle_single.pdf
- Supplementary Data2/bin.114.draw_nitrogen_cycle_single.pdf
- __MACOSX/Supplementary Data2/._bin.114.draw_nitrogen_cycle_single.pdf
- Supplementary Data2/bin.112.draw_other_cycle_single.pdf
- __MACOSX/Supplementary Data2/._bin.112.draw_other_cycle_single.pdf
- Supplementary Data2/bin.13.draw_sulfur_cycle_single.pdf
- __MACOSX/Supplementary Data2/._bin.13.draw_sulfur_cycle_single.pdf
- Supplementary Data2/bin.142.draw_nitrogen_cycle_single.pdf
- __MACOSX/Supplementary Data2/._bin.142.draw_nitrogen_cycle_single.pdf
- Supplementary Data2/bin.103.draw_carbon_cycle_single.pdf
- __MACOSX/Supplementary Data2/._bin.103.draw_carbon_cycle_single.pdf
- Supplementary Data2/bin.85.draw_sulfur_cycle_single.pdf
- __MACOSX/Supplementary Data2/._bin.85.draw_sulfur_cycle_single.pdf
- Supplementary Data2/bin.120.draw_sulfur_cycle_single.pdf
- __MACOSX/Supplementary Data2/._bin.120.draw_sulfur_cycle_single.pdf
- Supplementary Data2/bin.15.draw_nitrogen_cycle_single.pdf
- __MACOSX/Supplementary Data2/._bin.15.draw_nitrogen_cycle_single.pdf
- Supplementary Data2/bin.30.draw_carbon_cycle_single.pdf
- __MACOSX/Supplementary Data2/._bin.30.draw_carbon_cycle_single.pdf
- Supplementary Data2/bin.151.draw_nitrogen_cycle_single.pdf
- __MACOSX/Supplementary Data2/._bin.151.draw_nitrogen_cycle_single.pdf
- Supplementary Data2/bin.155.draw_other_cycle_single.pdf
- __MACOSX/Supplementary Data2/._bin.155.draw_other_cycle_single.pdf
- Supplementary Data2/bin.8.draw_sulfur_cycle_single.pdf
- __MACOSX/Supplementary Data2/._bin.8.draw_sulfur_cycle_single.pdf
- Supplementary Data2/bin.25.draw_carbon_cycle_single.pdf
- __MACOSX/Supplementary Data2/._bin.25.draw_carbon_cycle_single.pdf
- Supplementary Data2/bin.6.draw_sulfur_cycle_single.pdf
- __MACOSX/Supplementary Data2/._bin.6.draw_sulfur_cycle_single.pdf
- Supplementary Data2/bin.42.draw_other_cycle_single.pdf
- __MACOSX/Supplementary Data2/._bin.42.draw_other_cycle_single.pdf
- Supplementary Data2/bin.118.draw_carbon_cycle_single.pdf
- __MACOSX/Supplementary Data2/._bin.118.draw_carbon_cycle_single.pdf
- Supplementary Data2/bin.90.draw_sulfur_cycle_single.pdf
- __MACOSX/Supplementary Data2/._bin.90.draw_sulfur_cycle_single.pdf
- Supplementary Data2/draw_sulfur_cycle_total.pdf
- __MACOSX/Supplementary Data2/._draw_sulfur_cycle_total.pdf
- Supplementary Data2/bin.116.draw_carbon_cycle_single.pdf
- __MACOSX/Supplementary Data2/._bin.116.draw_carbon_cycle_single.pdf
- Supplementary Data2/bin.157.draw_nitrogen_cycle_single.pdf
- __MACOSX/Supplementary Data2/._bin.157.draw_nitrogen_cycle_single.pdf
- Supplementary Data2/bin.104.draw_other_cycle_single.pdf
- __MACOSX/Supplementary Data2/._bin.104.draw_other_cycle_single.pdf
- Supplementary Data2/bin.22.draw_sulfur_cycle_single.pdf
- __MACOSX/Supplementary Data2/._bin.22.draw_sulfur_cycle_single.pdf
- Supplementary Data2/bin.118.draw_nitrogen_cycle_single.pdf
- __MACOSX/Supplementary Data2/._bin.118.draw_nitrogen_cycle_single.pdf
- Supplementary Data2/bin.132.draw_carbon_cycle_single.pdf
- __MACOSX/Supplementary Data2/._bin.132.draw_carbon_cycle_single.pdf
- Supplementary Data2/bin.1.draw_carbon_cycle_single.pdf
- __MACOSX/Supplementary Data2/._bin.1.draw_carbon_cycle_single.pdf
- Supplementary Data2/bin.13.draw_nitrogen_cycle_single.pdf
- __MACOSX/Supplementary Data2/._bin.13.draw_nitrogen_cycle_single.pdf
- Supplementary Data2/bin.1.draw_other_cycle_single.pdf
- __MACOSX/Supplementary Data2/._bin.1.draw_other_cycle_single.pdf
- Supplementary Data2/bin.97.draw_carbon_cycle_single.pdf
- __MACOSX/Supplementary Data2/._bin.97.draw_carbon_cycle_single.pdf
- Supplementary Data2/bin.143.draw_other_cycle_single.pdf
- __MACOSX/Supplementary Data2/._bin.143.draw_other_cycle_single.pdf
- Supplementary Data2/bin.99.draw_carbon_cycle_single.pdf
- __MACOSX/Supplementary Data2/._bin.99.draw_carbon_cycle_single.pdf
- Supplementary Data2/bin.111.draw_sulfur_cycle_single.pdf
- __MACOSX/Supplementary Data2/._bin.111.draw_sulfur_cycle_single.pdf
- Supplementary Data2/bin.14.draw_carbon_cycle_single.pdf
- __MACOSX/Supplementary Data2/._bin.14.draw_carbon_cycle_single.pdf
- Supplementary Data2/bin.104.draw_sulfur_cycle_single.pdf
- __MACOSX/Supplementary Data2/._bin.104.draw_sulfur_cycle_single.pdf
- Supplementary Data2/bin.54.draw_other_cycle_single.pdf
- __MACOSX/Supplementary Data2/._bin.54.draw_other_cycle_single.pdf
- Supplementary Data2/bin.82.draw_carbon_cycle_single.pdf
- __MACOSX/Supplementary Data2/._bin.82.draw_carbon_cycle_single.pdf
- Supplementary Data2/bin.127.draw_carbon_cycle_single.pdf
- __MACOSX/Supplementary Data2/._bin.127.draw_carbon_cycle_single.pdf
- Supplementary Data2/bin.37.draw_sulfur_cycle_single.pdf
- __MACOSX/Supplementary Data2/._bin.37.draw_sulfur_cycle_single.pdf
- Supplementary Data2/bin.129.draw_carbon_cycle_single.pdf
- __MACOSX/Supplementary Data2/._bin.129.draw_carbon_cycle_single.pdf
- Supplementary Data2/bin.13.draw_other_cycle_single.pdf
- __MACOSX/Supplementary Data2/._bin.13.draw_other_cycle_single.pdf
- Supplementary Data2/bin.39.draw_sulfur_cycle_single.pdf
- __MACOSX/Supplementary Data2/._bin.39.draw_sulfur_cycle_single.pdf
- Supplementary Data2/bin.35.draw_other_cycle_single.pdf
- __MACOSX/Supplementary Data2/._bin.35.draw_other_cycle_single.pdf
- Supplementary Data2/bin.99.draw_nitrogen_cycle_single.pdf
- __MACOSX/Supplementary Data2/._bin.99.draw_nitrogen_cycle_single.pdf
- Supplementary Data2/bin.93.draw_sulfur_cycle_single.pdf
- __MACOSX/Supplementary Data2/._bin.93.draw_sulfur_cycle_single.pdf
- Supplementary Data2/bin.115.draw_carbon_cycle_single.pdf
- __MACOSX/Supplementary Data2/._bin.115.draw_carbon_cycle_single.pdf
- Supplementary Data2/bin.138.draw_sulfur_cycle_single.pdf
- __MACOSX/Supplementary Data2/._bin.138.draw_sulfur_cycle_single.pdf
- Supplementary Data2/bin.92.draw_other_cycle_single.pdf
- __MACOSX/Supplementary Data2/._bin.92.draw_other_cycle_single.pdf
- Supplementary Data2/bin.28.draw_carbon_cycle_single.pdf
- __MACOSX/Supplementary Data2/._bin.28.draw_carbon_cycle_single.pdf
- Supplementary Data2/bin.5.draw_sulfur_cycle_single.pdf
- __MACOSX/Supplementary Data2/._bin.5.draw_sulfur_cycle_single.pdf
- Supplementary Data2/bin.136.draw_sulfur_cycle_single.pdf
- __MACOSX/Supplementary Data2/._bin.136.draw_sulfur_cycle_single.pdf
- Supplementary Data2/bin.26.draw_carbon_cycle_single.pdf
- __MACOSX/Supplementary Data2/._bin.26.draw_carbon_cycle_single.pdf
- Supplementary Data2/bin.136.draw_nitrogen_cycle_single.pdf
- __MACOSX/Supplementary Data2/._bin.136.draw_nitrogen_cycle_single.pdf
- Supplementary Data2/bin.33.draw_carbon_cycle_single.pdf
- __MACOSX/Supplementary Data2/._bin.33.draw_carbon_cycle_single.pdf
- Supplementary Data2/bin.123.draw_sulfur_cycle_single.pdf
- __MACOSX/Supplementary Data2/._bin.123.draw_sulfur_cycle_single.pdf
- Supplementary Data2/bin.61.draw_nitrogen_cycle_single.pdf
- __MACOSX/Supplementary Data2/._bin.61.draw_nitrogen_cycle_single.pdf
- Supplementary Data2/bin.100.draw_carbon_cycle_single.pdf
- __MACOSX/Supplementary Data2/._bin.100.draw_carbon_cycle_single.pdf
- Supplementary Data2/bin.88.draw_sulfur_cycle_single.pdf
- __MACOSX/Supplementary Data2/._bin.88.draw_sulfur_cycle_single.pdf
- Supplementary Data2/bin.122.draw_other_cycle_single.pdf
- __MACOSX/Supplementary Data2/._bin.122.draw_other_cycle_single.pdf
- Supplementary Data2/bin.10.draw_sulfur_cycle_single.pdf
- __MACOSX/Supplementary Data2/._bin.10.draw_sulfur_cycle_single.pdf
- Supplementary Data2/bin.86.draw_sulfur_cycle_single.pdf
- __MACOSX/Supplementary Data2/._bin.86.draw_sulfur_cycle_single.pdf
- Supplementary Data2/bin.125.draw_nitrogen_cycle_single.pdf
- __MACOSX/Supplementary Data2/._bin.125.draw_nitrogen_cycle_single.pdf
- Supplementary Data2/bin.2.draw_nitrogen_cycle_single.pdf
- __MACOSX/Supplementary Data2/._bin.2.draw_nitrogen_cycle_single.pdf
- Supplementary Data2/bin.34.draw_sulfur_cycle_single.pdf
- __MACOSX/Supplementary Data2/._bin.34.draw_sulfur_cycle_single.pdf
- Supplementary Data2/bin.124.draw_carbon_cycle_single.pdf
- __MACOSX/Supplementary Data2/._bin.124.draw_carbon_cycle_single.pdf
- Supplementary Data2/bin.23.draw_other_cycle_single.pdf
- __MACOSX/Supplementary Data2/._bin.23.draw_other_cycle_single.pdf
- Supplementary Data2/bin.107.draw_sulfur_cycle_single.pdf
- __MACOSX/Supplementary Data2/._bin.107.draw_sulfur_cycle_single.pdf
- Supplementary Data2/bin.64.draw_other_cycle_single.pdf
- __MACOSX/Supplementary Data2/._bin.64.draw_other_cycle_single.pdf
- Supplementary Data2/bin.17.draw_carbon_cycle_single.pdf
- __MACOSX/Supplementary Data2/._bin.17.draw_carbon_cycle_single.pdf
- Supplementary Data2/bin.109.draw_sulfur_cycle_single.pdf
- __MACOSX/Supplementary Data2/._bin.109.draw_sulfur_cycle_single.pdf
- Supplementary Data2/bin.84.draw_other_cycle_single.pdf
- __MACOSX/Supplementary Data2/._bin.84.draw_other_cycle_single.pdf
- Supplementary Data2/bin.19.draw_carbon_cycle_single.pdf
- __MACOSX/Supplementary Data2/._bin.19.draw_carbon_cycle_single.pdf
- Supplementary Data2/bin.28.draw_nitrogen_cycle_single.pdf
- __MACOSX/Supplementary Data2/._bin.28.draw_nitrogen_cycle_single.pdf
- Supplementary Data2/bin.123.draw_nitrogen_cycle_single.pdf
- __MACOSX/Supplementary Data2/._bin.123.draw_nitrogen_cycle_single.pdf
- Supplementary Data2/bin.94.draw_carbon_cycle_single.pdf
- __MACOSX/Supplementary Data2/._bin.94.draw_carbon_cycle_single.pdf
- Supplementary Data2/bin.4.draw_nitrogen_cycle_single.pdf
- __MACOSX/Supplementary Data2/._bin.4.draw_nitrogen_cycle_single.pdf
- Supplementary Data2/bin.67.draw_nitrogen_cycle_single.pdf
- __MACOSX/Supplementary Data2/._bin.67.draw_nitrogen_cycle_single.pdf
- Supplementary Data2/bin.112.draw_sulfur_cycle_single.pdf
- __MACOSX/Supplementary Data2/._bin.112.draw_sulfur_cycle_single.pdf
- Supplementary Data2/bin.74.draw_nitrogen_cycle_single.pdf
- __MACOSX/Supplementary Data2/._bin.74.draw_nitrogen_cycle_single.pdf
- Supplementary Data2/bin.131.draw_carbon_cycle_single.pdf
- __MACOSX/Supplementary Data2/._bin.131.draw_carbon_cycle_single.pdf
- Supplementary Data2/bin.2.draw_carbon_cycle_single.pdf
- __MACOSX/Supplementary Data2/._bin.2.draw_carbon_cycle_single.pdf
- Supplementary Data2/bin.130.draw_nitrogen_cycle_single.pdf
- __MACOSX/Supplementary Data2/._bin.130.draw_nitrogen_cycle_single.pdf
- Supplementary Data2/bin.134.draw_other_cycle_single.pdf
- __MACOSX/Supplementary Data2/._bin.134.draw_other_cycle_single.pdf
- Supplementary Data2/bin.21.draw_sulfur_cycle_single.pdf
- __MACOSX/Supplementary Data2/._bin.21.draw_sulfur_cycle_single.pdf
- Supplementary Data2/bin.127.draw_other_cycle_single.pdf
- __MACOSX/Supplementary Data2/._bin.127.draw_other_cycle_single.pdf
- Supplementary Data2/bin.129.draw_nitrogen_cycle_single.pdf
- __MACOSX/Supplementary Data2/._bin.129.draw_nitrogen_cycle_single.pdf
- Supplementary Data2/bin.55.draw_carbon_cycle_single.pdf
- __MACOSX/Supplementary Data2/._bin.55.draw_carbon_cycle_single.pdf
- Supplementary Data2/bin.22.draw_nitrogen_cycle_single.pdf
- __MACOSX/Supplementary Data2/._bin.22.draw_nitrogen_cycle_single.pdf
- Supplementary Data2/bin.145.draw_sulfur_cycle_single.pdf
- __MACOSX/Supplementary Data2/._bin.145.draw_sulfur_cycle_single.pdf
- Supplementary Data2/bin.31.draw_nitrogen_cycle_single.pdf
- __MACOSX/Supplementary Data2/._bin.31.draw_nitrogen_cycle_single.pdf
- Supplementary Data2/bin.19.draw_other_cycle_single.pdf
- __MACOSX/Supplementary Data2/._bin.19.draw_other_cycle_single.pdf
- Supplementary Data2/bin.78.draw_sulfur_cycle_single.pdf
- __MACOSX/Supplementary Data2/._bin.78.draw_sulfur_cycle_single.pdf
- Supplementary Data2/bin.160.draw_other_cycle_single.pdf
- __MACOSX/Supplementary Data2/._bin.160.draw_other_cycle_single.pdf
- Supplementary Data2/bin.76.draw_sulfur_cycle_single.pdf
- __MACOSX/Supplementary Data2/._bin.76.draw_sulfur_cycle_single.pdf
- Supplementary Data2/bin.63.draw_sulfur_cycle_single.pdf
- __MACOSX/Supplementary Data2/._bin.63.draw_sulfur_cycle_single.pdf
- Supplementary Data2/bin.97.draw_other_cycle_single.pdf
- __MACOSX/Supplementary Data2/._bin.97.draw_other_cycle_single.pdf
- Supplementary Data2/bin.86.draw_nitrogen_cycle_single.pdf
- __MACOSX/Supplementary Data2/._bin.86.draw_nitrogen_cycle_single.pdf
- Supplementary Data2/bin.77.draw_other_cycle_single.pdf
- __MACOSX/Supplementary Data2/._bin.77.draw_other_cycle_single.pdf
- Supplementary Data2/bin.150.draw_sulfur_cycle_single.pdf
- __MACOSX/Supplementary Data2/._bin.150.draw_sulfur_cycle_single.pdf
- Supplementary Data2/bin.95.draw_nitrogen_cycle_single.pdf
- __MACOSX/Supplementary Data2/._bin.95.draw_nitrogen_cycle_single.pdf
- Supplementary Data2/bin.40.draw_carbon_cycle_single.pdf
- __MACOSX/Supplementary Data2/._bin.40.draw_carbon_cycle_single.pdf
- Supplementary Data2/bin.30.draw_other_cycle_single.pdf
- __MACOSX/Supplementary Data2/._bin.30.draw_other_cycle_single.pdf
- Supplementary Data2/bin.149.draw_other_cycle_single.pdf
- __MACOSX/Supplementary Data2/._bin.149.draw_other_cycle_single.pdf
- Supplementary Data2/bin.48.draw_other_cycle_single.pdf
- __MACOSX/Supplementary Data2/._bin.48.draw_other_cycle_single.pdf
- Supplementary Data2/bin.78.draw_nitrogen_cycle_single.pdf
- __MACOSX/Supplementary Data2/._bin.78.draw_nitrogen_cycle_single.pdf
- Supplementary Data2/bin.64.draw_carbon_cycle_single.pdf
- __MACOSX/Supplementary Data2/._bin.64.draw_carbon_cycle_single.pdf
- Supplementary Data2/bin.131.draw_other_cycle_single.pdf
- __MACOSX/Supplementary Data2/._bin.131.draw_other_cycle_single.pdf
- Supplementary Data2/bin.37.draw_nitrogen_cycle_single.pdf
- __MACOSX/Supplementary Data2/._bin.37.draw_nitrogen_cycle_single.pdf
- Supplementary Data2/bin.157.draw_carbon_cycle_single.pdf
- __MACOSX/Supplementary Data2/._bin.157.draw_carbon_cycle_single.pdf
- Supplementary Data2/bin.8.draw_nitrogen_cycle_single.pdf
- __MACOSX/Supplementary Data2/._bin.8.draw_nitrogen_cycle_single.pdf
- Supplementary Data2/bin.47.draw_sulfur_cycle_single.pdf
- __MACOSX/Supplementary Data2/._bin.47.draw_sulfur_cycle_single.pdf
- Supplementary Data2/bin.24.draw_nitrogen_cycle_single.pdf
- __MACOSX/Supplementary Data2/._bin.24.draw_nitrogen_cycle_single.pdf
- Supplementary Data2/bin.159.draw_carbon_cycle_single.pdf
- __MACOSX/Supplementary Data2/._bin.159.draw_carbon_cycle_single.pdf
- Supplementary Data2/bin.160.draw_nitrogen_cycle_single.pdf
- __MACOSX/Supplementary Data2/._bin.160.draw_nitrogen_cycle_single.pdf
- Supplementary Data2/bin.61.draw_other_cycle_single.pdf
- __MACOSX/Supplementary Data2/._bin.61.draw_other_cycle_single.pdf
- Supplementary Data2/bin.52.draw_sulfur_cycle_single.pdf
- __MACOSX/Supplementary Data2/._bin.52.draw_sulfur_cycle_single.pdf
- Supplementary Data2/bin.142.draw_carbon_cycle_single.pdf
- __MACOSX/Supplementary Data2/._bin.142.draw_carbon_cycle_single.pdf
[truncated: 942 more entries]
