# Supplementary material for: Investigating microbial population structure and function in the chicken caeca and large intestine over time using metagenomics
Source: BMC Res Notes. 2025 Aug 15;18:355. doi: 10.1186/s13104-025-07441-7 (PMC12357378; doi:10.1186/s13104-025-07441-7)
Supplement: Supplementary file 6 — Table S1: GTDB-TK taxonomy at different taxonomic levels for the MAGs used in this study [file 13104_2025_7441_MOESM6_ESM.xlsx]

## Sheet: Supplementary Table S1
Bin	Domain	Phylum	Class	Order	Family	Genus	Species
bin.89	d__Bacteria	p__Firmicutes_A	c__Clostridia	o__Oscillospirales	f__Oscillospiraceae	g__	s__
bin.34	d__Bacteria	p__Firmicutes_A	c__Clostridia	o__Oscillospirales	f__Ruminococcaceae	g__D5	s__
bin.13	d__Bacteria	p__Firmicutes_A	c__Clostridia	o__Oscillospirales	f__Ruminococcaceae	g__Angelakisella	s__Angelakisella massiliensis
bin.23	d__Bacteria	p__Firmicutes_A	c__Clostridia	o__Oscillospirales	f__Ruminococcaceae	g__Ruthenibacterium	s__Ruthenibacterium sp900546885
bin.143	d__Bacteria	p__Firmicutes_A	c__Clostridia	o__Oscillospirales	f__Oscillospiraceae	g__	s__
bin.98	d__Bacteria	p__Firmicutes_A	c__Clostridia	o__Lachnospirales	f__Lachnospiraceae	g__Eisenbergiella	s__Eisenbergiella sp003343625
bin.48	d__Bacteria	p__Firmicutes	c__Bacilli	o__RF39	f__UBA660	g__CAG-877	s__CAG-877 sp900554305
bin.29	d__Bacteria	p__Firmicutes_A	c__Clostridia	o__Oscillospirales	f__Ruminococcaceae	g__Gemmiger	s__
bin.57	d__Bacteria	p__Firmicutes_A	c__Clostridia_A	o__Christensenellales	f__Borkfalkiaceae	g__QALS01	s__
bin.67	d__Bacteria	p__Firmicutes_A	c__Clostridia	o__Oscillospirales	f__Acutalibacteraceae	g__UBA4871	s__UBA4871 sp900554535
bin.15	d__Bacteria	p__Firmicutes_A	c__Clostridia	o__Lachnospirales	f__Anaerotignaceae	g__Anaerotignum	s__Anaerotignum lactatifermentans
bin.5	d__Bacteria	p__Firmicutes_A	c__Clostridia	o__Oscillospirales	f__Oscillospiraceae	g__CAG-110	s__CAG-110 sp900546915
bin.82	d__Bacteria	p__Firmicutes_A	c__Clostridia	o__Lachnospirales	f__UBA1390	g__UBA1390	s__UBA1390 sp002305315
bin.78	d__Bacteria	p__Firmicutes_A	c__Clostridia	o__Oscillospirales	f__Acutalibacteraceae	g__	s__
bin.103	d__Bacteria	p__Firmicutes_A	c__Clostridia	o__Oscillospirales	f__Acutalibacteraceae	g__Eubacterium_R	s__Eubacterium_R sp000431535
bin.85	d__Bacteria	p__Firmicutes_A	c__Clostridia	o__Oscillospirales	f__Acutalibacteraceae	g__UMGS1839	s__
bin.44	d__Bacteria	p__Firmicutes_A	c__Clostridia_A	o__Christensenellales	f__Borkfalkiaceae	g__UMGS1004	s__
bin.155	d__Bacteria	p__Firmicutes_A	c__Clostridia	o__Oscillospirales	f__Ruminococcaceae	g__Marseille-P2935	s__
bin.141	d__Bacteria	p__Firmicutes_A	c__Clostridia	o__Lachnospirales	f__Lachnospiraceae	g__	s__
bin.37	d__Bacteria	p__Firmicutes_A	c__Clostridia_A	o__Christensenellales	f__Borkfalkiaceae	g__	s__
bin.108	d__Bacteria	p__Firmicutes_A	c__Clostridia	o__Oscillospirales	f__Acutalibacteraceae	g__UMGS1397	s__
bin.102	d__Bacteria	p__Firmicutes_A	c__Clostridia	o__Oscillospirales	f__Ruminococcaceae	g__UMGS1826	s__
bin.18	d__Bacteria	p__Firmicutes_A	c__Clostridia	o__Oscillospirales	f__Butyricicoccaceae	g__AM07-15	s__
bin.121	d__Bacteria	p__Firmicutes_A	c__Clostridia	o__Oscillospirales	f__Oscillospiraceae	g__Dysosmobacter	s__
bin.113	d__Bacteria	p__Firmicutes_A	c__Clostridia_A	o__Christensenellales	f__UBA1750	g__UBA7102	s__UBA7102 sp900760085
bin.28	d__Bacteria	p__Firmicutes_A	c__Clostridia_A	o__Christensenellales	f__UBA3700	g__CABKMX01	s__
bin.11	d__Bacteria	p__Firmicutes	c__Bacilli	o__RF39	f__UBA660	g__CAG-822	s__
bin.157	d__Bacteria	p__Firmicutes_A	c__Clostridia	o__Oscillospirales	f__Ruminococcaceae	g__Ruthenibacterium	s__
bin.6	d__Bacteria	p__Firmicutes_A	c__Clostridia_A	o__Christensenellales	f__Borkfalkiaceae	g__QALS01	s__
bin.32	d__Bacteria	p__Firmicutes_A	c__Clostridia	o__Lachnospirales	f__Lachnospiraceae	g__Mediterraneibacter	s__
bin.97	d__Bacteria	p__Firmicutes_A	c__Clostridia	o__Oscillospirales	f__Oscillospiraceae	g__	s__
bin.100	d__Bacteria	p__Firmicutes_A	c__Clostridia	o__Oscillospirales	f__Ruminococcaceae	g__Gemmiger	s__
bin.147	d__Bacteria	p__Firmicutes_A	c__Clostridia_A	o__Christensenellales	f__Borkfalkiaceae	g__Borkfalkia	s__
bin.39	d__Bacteria	p__Firmicutes_A	c__Clostridia	o__Lachnospirales	f__Lachnospiraceae	g__UMGS1370	s__
bin.129	d__Bacteria	p__Firmicutes_A	c__Clostridia	o__Oscillospirales	f__Acutalibacteraceae	g__UMGS1397	s__
bin.52	d__Bacteria	p__Proteobacteria	c__Gammaproteobacteria	o__Enterobacterales	f__Enterobacteriaceae	g__Escherichia	s__Escherichia flexneri
bin.154	d__Bacteria	p__Firmicutes_A	c__Clostridia	o__Oscillospirales	f__Ruminococcaceae	g__UBA1375	s__UBA1375 sp002305795
bin.114	d__Bacteria	p__Firmicutes_A	c__Clostridia_A	o__Christensenellales	f__Borkfalkiaceae	g__UBA11940	s__
bin.35	d__Bacteria	p__Firmicutes_A	c__Clostridia	o__Oscillospirales	f__Acutalibacteraceae	g__Hydrogeniiclostridium	s__
bin.122	d__Bacteria	p__Firmicutes_A	c__Clostridia_A	o__Christensenellales	f__Borkfalkiaceae	g__UBA11940	s__
bin.7	d__Bacteria	p__Firmicutes_A	c__Clostridia_A	o__Christensenellales	f__Borkfalkiaceae	g__UBA11940	s__
bin.9	d__Bacteria	p__Firmicutes_A	c__Clostridia	o__Oscillospirales	f__Acutalibacteraceae	g__	s__
bin.151	d__Bacteria	p__Firmicutes_A	c__Clostridia_A	o__Christensenellales	f__Borkfalkiaceae	g__UBA11940	s__
bin.149	d__Bacteria	p__Firmicutes_A	c__Clostridia_A	o__Christensenellales	f__Borkfalkiaceae	g__Borkfalkia	s__
bin.83	d__Bacteria	p__Firmicutes_A	c__Clostridia	o__Lachnospirales	f__Lachnospiraceae	g__Blautia_A	s__
bin.17	d__Bacteria	p__Firmicutes_A	c__Clostridia	o__Lachnospirales	f__Lachnospiraceae	g__OF09-33XD	s__
bin.30	d__Bacteria	p__Firmicutes_A	c__Clostridia	o__Lachnospirales	f__Lachnospiraceae	g__Lachnoclostridium_A	s__
bin.47	d__Bacteria	p__Firmicutes_A	c__Clostridia	o__Oscillospirales	f__Oscillospiraceae	g__Intestinimonas	s__Intestinimonas timonensis
bin.74	d__Bacteria	p__Firmicutes_A	c__Clostridia	o__Oscillospirales	f__Oscillospiraceae	g__UBA5446	s__UBA5446 sp900759385
bin.161	d__Bacteria	p__Firmicutes_A	c__Clostridia	o__Oscillospirales	f__Ruminococcaceae	g__UBA1409	s__UBA1409 sp002338885
bin.91	d__Bacteria	p__Firmicutes_A	c__Clostridia	o__Oscillospirales	f__Oscillospiraceae	g__	s__
bin.130	d__Bacteria	p__Firmicutes_A	c__Clostridia_A	o__Christensenellales	f__Borkfalkiaceae	g__Borkfalkia	s__
bin.145	d__Bacteria	p__Firmicutes_A	c__Clostridia_A	o__Christensenellales	f__Borkfalkiaceae	g__Borkfalkia	s__
bin.131	d__Bacteria	p__Firmicutes_A	c__Clostridia	o__Oscillospirales	f__Ruminococcaceae	g__Anaerotruncus	s__Anaerotruncus colihominis
bin.24	d__Bacteria	p__Firmicutes_A	c__Clostridia	o__Lachnospirales	f__Lachnospiraceae	g__Mediterraneibacter	s__
bin.137	d__Bacteria	p__Firmicutes_A	c__Clostridia	o__Lachnospirales	f__Anaerotignaceae	g__UBA8514	s__
bin.140	d__Bacteria	p__Firmicutes_A	c__Clostridia_A	o__Christensenellales	f__Borkfalkiaceae	g__Borkfalkia	s__
bin.127	d__Bacteria	p__Firmicutes_A	c__Clostridia	o__Oscillospirales	f__Acutalibacteraceae	g__	s__
bin.26	d__Bacteria	p__Firmicutes_A	c__Clostridia	o__Lachnospirales	f__Lachnospiraceae	g__Enterocloster	s__Enterocloster sp900547035
bin.36	d__Bacteria	p__Actinobacteriota	c__Actinomycetia	o__Actinomycetales	f__Bifidobacteriaceae	g__Bifidobacterium	s__Bifidobacterium gallinarum
bin.134	d__Bacteria	p__Firmicutes_A	c__Clostridia_A	o__Christensenellales	f__	g__	s__
bin.66	d__Bacteria	p__Firmicutes	c__Bacilli	o__RF39	f__UBA660	g__CAG-460	s__
bin.25	d__Bacteria	p__Firmicutes	c__Bacilli	o__	f__	g__	s__
bin.148	d__Bacteria	p__Firmicutes_A	c__Clostridia	o__Lachnospirales	f__Lachnospiraceae	g__Lachnoclostridium_A	s__
bin.84	d__Bacteria	p__Firmicutes_A	c__Clostridia_A	o__Christensenellales	f__Borkfalkiaceae	g__UMGS1004	s__
bin.42	d__Bacteria	p__Firmicutes	c__Bacilli	o__RF39	f__UBA660	g__CAG-988	s__CAG-988 sp003149915
bin.152	d__Bacteria	p__Firmicutes_A	c__Clostridia	o__TANB77	f__CAG-508	g__CAG-269	s__
bin.20	d__Bacteria	p__Firmicutes_A	c__Clostridia	o__Oscillospirales	f__Oscillospiraceae	g__Pseudoflavonifractor	s__
bin.88	d__Bacteria	p__Firmicutes_A	c__Clostridia	o__Oscillospirales	f__Oscillospiraceae	g__UBA5446	s__
bin.51	d__Bacteria	p__Firmicutes_A	c__Clostridia_A	o__Christensenellales	f__CAG-552	g__UMGS1880	s__
bin.14	d__Bacteria	p__Firmicutes_A	c__Clostridia	o__Oscillospirales	f__Ruminococcaceae	g__Gemmiger	s__Gemmiger sp900548355
bin.65	d__Bacteria	p__Firmicutes_A	c__Clostridia	o__Lachnospirales	f__Lachnospiraceae	g__AM51-8	s__AM51-8 sp900761925
bin.118	d__Bacteria	p__Firmicutes_A	c__Clostridia	o__Oscillospirales	f__Acutalibacteraceae	g__UBA1417	s__UBA1417 sp900552925
bin.58	d__Bacteria	p__Firmicutes_A	c__Clostridia	o__Oscillospirales	f__Butyricicoccaceae	g__Butyricicoccus	s__
bin.115	d__Bacteria	p__Firmicutes_A	c__Clostridia	o__Oscillospirales	f__Oscillospiraceae	g__UBA9475	s__UBA9475 sp002161675
bin.90	d__Bacteria	p__Firmicutes_A	c__Clostridia	o__Lachnospirales	f__Lachnospiraceae	g__	s__
bin.33	d__Bacteria	p__Firmicutes_A	c__Clostridia	o__Oscillospirales	f__Acutalibacteraceae	g__CAG-180	s__CAG-180 sp002314305
bin.156	d__Bacteria	p__Firmicutes_A	c__Clostridia	o__Oscillospirales	f__Ruminococcaceae	g__UMGS1826	s__
bin.2	d__Bacteria	p__Firmicutes_A	c__Clostridia	o__Oscillospirales	f__Ruminococcaceae	g__Faecalibacterium	s__
bin.75	d__Bacteria	p__Firmicutes_A	c__Clostridia	o__Oscillospirales	f__Oscillospiraceae	g__	s__
bin.1	d__Bacteria	p__Firmicutes_A	c__Clostridia_A	o__Christensenellales	f__UBA3700	g__CABKMX01	s__
bin.3	d__Bacteria	p__Firmicutes_A	c__Clostridia	o__Oscillospirales	f__Acutalibacteraceae	g__Acutalibacter	s__
bin.53	d__Bacteria	p__Firmicutes_A	c__Clostridia	o__Lachnospirales	f__Lachnospiraceae	g__Anaerosacchariphilus	s__Anaerosacchariphilus sp002160765
bin.43	d__Bacteria	p__Firmicutes_A	c__Clostridia	o__Oscillospirales	f__Butyricicoccaceae	g__Agathobaculum	s__
bin.124	d__Bacteria	p__Actinobacteriota	c__Coriobacteriia	o__Coriobacteriales	f__Eggerthellaceae	g__Rubneribacter	s__Rubneribacter badeniensis
bin.76	d__Bacteria	p__Firmicutes_A	c__Clostridia	o__Oscillospirales	f__Ruminococcaceae	g__Ruthenibacterium	s__
bin.55	d__Bacteria	p__Firmicutes	c__Bacilli	o__RF39	f__UBA660	g__UMGS1217	s__
bin.150	d__Bacteria	p__Firmicutes	c__Bacilli	o__Lactobacillales	f__Lactobacillaceae	g__Lactobacillus	s__Lactobacillus crispatus
