# Supplementary material for: Investigating microbial population structure and function in the chicken caeca and large intestine over time using metagenomics
Source: BMC Res Notes. 2025 Aug 15;18:355. doi: 10.1186/s13104-025-07441-7 (PMC12357378; doi:10.1186/s13104-025-07441-7)
Supplement: Supplementary file 7 — Table S2: Phylogenetic Gain (PG) scores for different MAGs along with their positive/negative association recovered using CODA-LASSO procedure. Here the acronyms denote WG: Weight Gain; FCR: Feed Conversion Ratio; FI: Feed Intake; Age, and BW: Body Weight. The + or - next to these acronyms represent increase or decrease, respectively. [file 13104_2025_7441_MOESM7_ESM.xlsx]

## Sheet: Supplementary Table S2
Taxon	Phylum	PG value	Significant association
bin.130; f__Borkfalkiaceae;g__Borkfalkia	p__Firmicutes_A	0.047882	WG+, FCR+
bin.147;f__Borkfalkiaceae;g__Borkfalkia	p__Firmicutes_A	0.062312	BW+
bin.7;f__Borkfalkiaceae;g__UBA11940	p__Firmicutes_A	0.020962	FI+, BW+
bin.122;f__Borkfalkiaceae;g__UBA11940	p__Firmicutes_A	0.040207	FCR+
bin.37;f__Borkfalkiaceae	p__Firmicutes_A	0.132204	FI+,Age+
bin.18;f__Butyricicoccaceae;g__AM07?15	p__Firmicutes_A	0.161391	WG+
bin.118;f__Acutalibacteraceae;g__UBA1417;s__UBA1417 sp900552925	p__Firmicutes_A	0.145053	FI+, BW+
bin.33;f__Acutalibacteraceae;g__CAG?180;s__CAG?180 sp002314305	p__Firmicutes_A	0.143003	WG+, Age+
bin.76;g__Ruthenibacterium	p__Firmicutes_A	0.079283	WG+, Age+
bin.98;g__Eisenbergiella; s__Eisenbergiella sp003343625	p__Firmicutes_A	0.117946	FI+, FCR+
bin.137;f__Anaerotignaceae;g__UBA8514	p__Firmicutes_A	0.13193	Age+
bin.15;g__Anaerotignum;s__Anaerotignum lactatifermentans	p__Firmicutes_A	0.128831	WG+
bin.51;o__Christensenellales;f__CAG?552;g__UMGS1880	p__Firmicutes_A	0.352586	FI+, BW+
bin.161;f__Ruminococcaceae;g__UBA1409 ;s__UBA1409 sp002338885	p__Firmicutes_A	0.31466	WG+, Age+
bin.89;f__Oscillospiraceae	p__Firmicutes_A	0.097983	WG+, FI+, Age+
bin.5;f__Oscillospiraceae;g__CAG?110;s__CAG?110; sp900546915	p__Firmicutes_A	0.147177	WG+, FI+, FCR+
bin.143;f__Oscillospiraceae	p__Firmicutes_A	0.134164	WG+, Age+, FCR+
bin.88;f___Oscillospiraceae_ UBA5446	p__Firmicutes_A	0.068861	WG+
bin.36;g__Bifidobacterium;s__Bifidobacterium gallinarum	p__Actinobacteriota	0.607507	FCR+
bin.11;c__Bacilli;o__RF39;f__UBA660;g__CAG?822	p__Firmicutes	0.273691	FCR+
bin.66; c__Bacilli;o__RF39;f__UBA660;g__CAG?460	p__Firmicutes	0.168589	Age+
bin.52;cl;Gammaproteobacteria;or;Burkholderiales	p__Proteobacteria	0.658499	Novel
bin.145; f__Borkfalkiaceae ;g__Borkfalkia	p__Firmicutes_A	0.055088	FI-, BW-
bin.140; f__Borkfalkiaceae; g__Borkfalkia	p__Firmicutes_A	0.019431	WG-, FI-, BW-
bin.85;f__Acutalibacteraceae;g__UMGS1839	p__Firmicutes_A	0.11462	FI-, FCR-, BW-
bin.154;f_Ruminococcaceae;g_UBA1375;s_UBA1375 sp002305795	p__Firmicutes_A	0.224821	Age-
bin.30;f__Lachnospiraceae;g__Lachnoclostridium_A	p__Firmicutes_A	0.064716	Age-
bin.82;o_Lachnospirales;f_UBA1390;g_UBA1390;s_UBA1390 sp002305315	p__Firmicutes_A	0.225261	Age-
bin.48;c_Bacilli;o_RF39;f_UBA660;g_CAG?877;s_CAG?877 sp900554305	p__Firmicutes	0.238054	WG-, FI-, FCR-
bin.55; c__Bacilli;o__RF39;f_UBA660;g_UMGS1217	p__Firmicutes	0.18829	Age-
bin.150;g_Lactobacillus;s_Lactobacillus crispatus	p__Firmicutes	0.366566	WG-, FI-, Age-, BW-
bin.124;g__Rubneribacter;s__Rubneribacter badeniensis	p__Actinobacteriota	0.367602	Age-
bin.97;f__Oscillospiraceae	p__Firmicutes_A	0.230351	FI-, BW-
