# Supplementary material for: Investigating microbial population structure and function in the chicken caeca and large intestine over time using metagenomics
Source: BMC Res Notes. 2025 Aug 15;18:355. doi: 10.1186/s13104-025-07441-7 (PMC12357378; doi:10.1186/s13104-025-07441-7)
Supplement: Supplementary file 8 — Table S3. Association of MAGs with different geochemical cycles, whether a constituent step is observed or not (highlighted by “None”). [file 13104_2025_7441_MOESM8_ESM.xlsx]

## Sheet: Supplementary Table S3
Taxon	Phylum	Carbon cycle	Nitrogen cycle	Other cycles
bin.130	p__Firmicutes_A	Organic carbon oxidation, Ethanol oxidation, Hydrogen generation, Fermentation	None	None
bin.147	p__Firmicutes_A	Organic carbon oxidation, Ethanol oxidation, Hydrogen generation, Fermentation	None	None
bin.7	p__Firmicutes_A	Organic carbon oxidation, Ethanol oxidation, Hydrogen generation, Fermentation	None	None
bin.122	p__Firmicutes_A	Organic carbon oxidation, Ethanol oxidation, Hydrogen generation, Fermentation	None	None
bin.37	p__Firmicutes_A	Organic carbon oxidation, Ethanol oxidation, Fermentation	None	None
bin.18	p__Firmicutes_A	Organic carbon oxidation, Ethanol oxidation, Hydrogen generation, Hydrogen oxidation Fermentation	None	Arsenate reduction
bin.118	p__Firmicutes_A	Organic carbon oxidation, Ethanol oxidation, Hydrogen generation, Fermentation	None	None
bin.33	p__Firmicutes_A	Organic carbon oxidation, Ethanol oxidation, Fermentation	None	None
bin.76	p__Firmicutes_A	Organic carbon oxidation, Ethanol oxidation, Hydrogen generation, Fermentation	None	Arsenate reduction
bin.98	p__Firmicutes_A	Organic carbon oxidation, Ethanol oxidation, Hydrogen generation, Hydrogen oxidation Fermentation	None	Sulfur oxidation
bin.137	p__Firmicutes_A	Organic carbon oxidation, Ethanol oxidation, Hydrogen generation, Hydrogen oxidation Fermentation	None	Arsenate reduction, Sulfur oxidation
bin.15	p__Firmicutes_A	Organic carbon oxidation, Ethanol oxidation, Hydrogen generation, Hydrogen oxidation Fermentation	None	Arsenate reduction
bin.51	p__Firmicutes_A	Organic carbon oxidation, Ethanol oxidation, Hydrogen generation, Fermentation	None	None
bin.161	p__Firmicutes_A	Organic carbon oxidation, Ethanol oxidation, Hydrogen generation, Fermentation	None	None
bin.89	p__Firmicutes_A	Organic carbon oxidation, Ethanol oxidation, Hydrogen generation, Hydrogen oxidation Fermentation, Carbon fixation	None	Selenate reduction
bin.5	p__Firmicutes_A	Organic carbon oxidation, Ethanol oxidation, Fermentation, Carbon fixation	None	Arsenate reduction
bin.143	p__Firmicutes_A	Organic carbon oxidation, Ethanol oxidation, Hydrogen generation, Hydrogen oxidation Fermentation, Carbon fixation		Arsenate reductionSulfur oxidation
bin.88	p__Firmicutes_A	Organic carbon oxidation, Ethanol oxidation, Hydrogen generation, Fermentation	None	Arsenate reduction, Selenate reduction, Sulfur oxidation
bin.36	p__Actinobacteriota	Organic carbon oxidation, Ethanol oxidation, Fermentation	None	None
bin.11	p__Firmicutes	Organic carbon oxidation, Ethanol oxidation, Fermentation	None	Arsenate reduction
bin.66	p__Firmicutes	Organic carbon oxidation, Ethanol oxidation, Fermentation	None	None
bin.52	p__Proteobacteria	Organic carbon oxidation, Ethanol oxidation, Hydrogen oxidation, Fermentation	Nitrate reduction, Nitrite ammonification	Arsenate reduction, Selenate reduction
