# Supplementary material for: Investigating microbial population structure and function in the chicken caeca and large intestine over time using metagenomics
Source: BMC Res Notes. 2025 Aug 15;18:355. doi: 10.1186/s13104-025-07441-7 (PMC12357378; doi:10.1186/s13104-025-07441-7)
Supplement: Supplementary file 9 — Table S4: Results of Supplementary Fig 2 shown in tabular form with pathway-centric view. Here the acronyms denote WG: Weight Gain; FCR: Feed Conversion Ratio; FI: Feed Intake; Age, and BW: Body Weight. The + or - next to these acronyms represent increase or decrease, respectively. [file 13104_2025_7441_MOESM9_ESM.xlsx]

## Sheet: Supplementary Table S4
Module.ID	Function	Significance
M00183	RNA polymerase, bacteria	WG+, FCR-
M00049	MalK-MalR (malate transport) two-component regulatory system	WG+, Age+
M00348	Cul3-SPOP complex	WG+
M00189	Molybdate transport system	WG+, FCR-
M00584	Acetoin utilization transport system	WG+
M00001	Glycolysis (Embden-Meyerhof pathway), glucose => pyruvate	WG+, FI+
M00495	AgrC-AgrA (exoprotein synthesis) two-component regulatory system	WG+
M00734	BraS-BraR (bacitracin transport) two-component regulatory system	WG+, FI+, BW+
M00731	Bacitracin transport system	WG+, FI+, FCR+, BW+
M00234	Cystine transport system	WG+
M00127	Thiamine biosynthesis, AIR => thiamine-P/thiamine-2P	WG+
M00394	RNA degradosome	WG-, FCR-, BW-
M00582	Energy-coupling factor transport system	WG-
M00729	Fluoroquinolone resistance, gyrase-protecting protein Qnr	WG-, FI-, FCR-
M00270	PTS system, trehalose-specific II component	WG-, BW-
M00016	Lysine biosynthesis, succinyl-DAP pathway, aspartate => lysine	WG-, FCR-
M00083	Fatty acid biosynthesis, elongation	WG-
M00331	Type II general secretion pathway	WG-
M00656	VanS-VanR (VanB type vancomycin resistance) two-component regulatory system	WG-
M00123	Biotin biosynthesis, pimeloyl-ACP/CoA => biotin	WG-, BW-
M00006	Pentose phosphate pathway, oxidative phase, glucose 6P => ribulose 5P	WG-, Age-
M00708	Multidrug resistance, PatAB transporter	WG-, Age-
M00807	PTS system, galactose-specific II component	WG-, Age-
M00333	Type IV secretion system	WG-
M00186	Tungstate transport system	WG-, FI-, Age-, BW-
M00283	PTS system, ascorbate-specific II component	FI+
M00737	Bacitracin resistance, VraDE transporter	FI+, Age+
M00221	Putative simple sugar transport system	FI+
M00169	CAM (Crassulacean acid metabolism), light	FI+, Age+, BW+
M00045	Histidine degradation, histidine => N-formiminoglutamate => glutamate	FI+, BW+
M00021	Cysteine biosynthesis, serine => cysteine	FI+, FCR+
M00051	Uridine monophosphate biosynthesis, glutamine (+ PRPP) => UMP	FI+, FCR+
M00437	Phthalate transport system	FI+, FCR-, BW+
M00429	Competence-related DNA transformation transporter	FI+, FCR-, BW+
M00260	DNA polymerase III complex, bacteria	FI+, FCR-, Age+, BW+
M00335	Sec (secretion) system	FI+, FCR-, Age+, BW+
M00258	Putative ABC transport system	FI+, FCR-, Age+, BW+
M00179	Ribosome, archaea	FI+, FCR-, Age+, BW+
M00178	Ribosome, bacteria	FI+, FCR-, Age+, BW+
M00239	Peptides/nickel transport system	FI-, BW-
M00519	YesM-YesN two-component regulatory system	FI-
M00159	V/A-type ATPase, prokaryotes	FI-, FCR+
M00212	Ribose transport system	FI-
M00209	Osmoprotectant transport system	FI-, FCR-
M00193	Putative spermidine/putrescine transport system	FI-, BW+
M00214	Methyl-galactoside transport system	FI-
M00657	VanS-VanR (VanE type vancomycin resistance) two-component regulatory system	FI-, Age-, BW-
M00223	Phosphonate transport system	FI-, BW+
M00251	Teichoic acid transport system	FI-
M00442	Putative hydroxymethylpyrimidine transport system	FI-, Age-, BW-
M00227	Glutamine transport system	FI-
M00207	Putative multiple sugar transport system	FCR+, BW+
M00096	C5 isoprenoid biosynthesis, non-mevalonate pathway	FCR+
M00199	L-Arabinose/lactose transport system	FCR+
M00175	Nitrogen fixation, nitrogen => ammonia	FCR+, BW+
M00022	Shikimate pathway, phosphoenolpyruvate + erythrose-4P => chorismate	FCR+, Age+
M00454	QseC-QseB (quorum sensing) two-component regulatory system	FCR-
M00359	Aminoacyl-tRNA biosynthesis, eukaryotes	Age+
M00048	Inosine monophosphate biosynthesis, PRPP + glutamine => IMP	Age+
M00211	Putative ABC transport system	Age+
M00706	Multidrug resistance, EfrAB transporter	Age+
M00005	PRPP biosynthesis, ribose 5P => PRPP	Age+
M00360	Aminoacyl-tRNA biosynthesis, prokaryotes	Age+
M00707	Multidrug resistance, MdlAB/SmdAB transporter	Age+
M00020	Serine biosynthesis, glycerate-3P => serine	Age+
M00812	AgrC2-AgrA2 (virulence regulation) two-component regulatory system	Age+
M00298	Multidrug/hemolysin transport system	Age+
M00238	D-Methionine transport system	Age+
M00050	Guanine ribonucleotide biosynthesis IMP => GDP,GTP	Age+, BW+
M00053	Pyrimidine deoxyribonuleotide biosynthesis, CDP/CTP => dCDP/dCTP,dTDP/dTTP	Age+
M00747	Bacitracin transport system	Age-
M00273	PTS system, fructose-specific II component	Age-
M00652	Vancomycin resistance, D-Ala-D-Ser type	Age-
M00816	NisK-NisR (lantibiotic biosynthesis) two-component regulatory system	Age-
M00082	Fatty acid biosynthesis, initiation	Age-
M00432	Leucine biosynthesis, 2-oxoisovalerate => 2-oxoisocaproate	BW+
M00003	Gluconeogenesis, oxaloacetate => fructose-6P	BW+
M00205	N-Acetylglucosamine transport system	BW+
M00115	NAD biosynthesis, aspartate => NAD	BW-
M00126	Tetrahydrofolate biosynthesis, GTP => THF	BW-
