# Supplementary material for: Investigating microbial population structure and function in the chicken caeca and large intestine over time using metagenomics
Source: BMC Res Notes. 2025 Aug 15;18:355. doi: 10.1186/s13104-025-07441-7 (PMC12357378; doi:10.1186/s13104-025-07441-7)
Supplement: Supplementary file 10 — Table S5: The performance parameters and their association with CAZymes abundance. Here the acronyms denote WG: Weight Gain; FCR: Feed Conversion Ratio; FI: Feed Intake; Age, and BW: Body Weight. The + or - next to these acronyms represent increase or decrease, respectively. [file 13104_2025_7441_MOESM10_ESM.xlsx]

## Sheet: Supplementary_Data_Table_5
DbCAN2.ID	DbCAN2.annotation	Substrate	Significance
PL033	Polysaccharide Lyase Family 33	Others	WG+, FCR-
GH002	Glycoside Hydrolase Family 2	Pectin	WG+
GH038	Glycoside Hydrolase Family 38	Others	WG+
GH154	Glycoside Hydrolase Family 154	Others	WG+
GH033	Glycoside Hydrolase Family 33	Pectin and others	WG+, Age+
GH130	Glycoside Hydrolase Family 130	Others	WG+, FCR+
PL035	Polysaccharide Lyase Family 35	Others	WG+, FCR-
PL009	Polysaccharide Lyase Family 9	Pectin	WG+, FCR+, Age+
GH163	Glycoside Hydrolase Family 163	Others	WG+
PL001	Polysaccharide Lyase Family 1	Beta-glucans and others	WG+
GH039	Glycoside Hydrolase Family 39	Sugars/starch and hemicellulose	WG+
GH031	Glycoside Hydrolase Family 31	Sugars/starch, other glucans and others	WG-, BW-
GH139	Glycoside Hydrolase Family 139	Pectin	WG-, FI-, FCR-
PL008	Polysaccharide Lyase Family 8	Hemicellulose, beta-glucans and others	WG-, FI-, FCR-
GH115	Glycoside Hydrolase Family 115	Hemicellulose and others	WG-, FCR+
GH079	Glycoside Hydrolase Family 79	Others	WG-, Age-, BW-
GH123	Glycoside Hydrolase Family 123	Others	WG-, FI-, FCR-
GH112	Glycoside Hydrolase Family 112	Others	WG-, FCR+
GH166	Glycoside Hydrolase Family 166	Other glucans	FI+
GH097	Glycoside Hydrolase Family 97	Sugars/starch and others	FI+, BW+
GH127	Glycoside Hydrolase Family 127	Pectin and others	FI+, FCR+, BW+
GH084	Glycoside Hydrolase Family 84	Others	FI+
GH094	Glycoside Hydrolase Family 94	Sugars/starch, beta- glucans and others	FI+, Age+
GH125	Glycoside Hydrolase Family 125	Others	FI+, BW+
GH024	Glycoside Hydrolase Family 24	Others	FI+, BW+
GH005	Glycoside Hydrolase Family 5	Cellulose, hemicellulose, beta-glucans and others	FI-, BW-
GH078	Glycoside Hydrolase Family 78	Pectin and others	FI-, BW-
GH073	Glycoside Hydrolase Family 73	Others	FI-, FCR-, Age-, BW-
GH004	Glycoside Hydrolase Family 4	Sugars/starch, pectin and others	FI-
GH023	Glycoside Hydrolase Family 23	Others	FI-, BW-
GH161	Glycoside Hydrolase Family 161	Beta-glucans	FCR+
GH001	Glycoside Hydrolase Family 1	Beta-glucans and others	FCR+
GH113	Glycoside Hydrolase Family 113	Others	FCR+
GH143	Glycoside Hydrolase Family 143	Pectin	FCR+
GH066	Glycoside Hydrolase Family 66	Other glucans	FCR+
GH063	Glycoside Hydrolase Family 63	Sugars/starch and others	FCR+
GH055	Glycoside Hydrolase Family 55	Beta-glucans	FCR+
GH129	Glycoside Hydrolase Family 129	Others	FCR-
GH051	Glycoside Hydrolase Family 51	Cellulose, hemicellulose, beta-glucans and others	FCR-
PL022	Polysaccharide Lyase Family 22	Pectin	FCR-
GH043	Glycoside Hydrolase Family 43	Hemicellulose, beta-glucans and others	FCR-
GH146	Glycoside Hydrolase Family 146	Others	FCR-
GH065	Glycoside Hydrolase Family 65	Sugars/starch, beta- glucans and others	Age+
GH170	Glycoside Hydrolase Family 170	Others	Age+
GH133	Glycoside Hydrolase Family 133	Other glucans	Age+
GH088	Glycoside Hydrolase Family 88	Others	Age+
GH098	Glycoside Hydrolase Family 98	Hemicellulose and others	Age+
GH093	Glycoside Hydrolase Family 93	Hemicellulose	Age+
GH164	Glycoside Hydrolase Family 164	Others	Age+
GH137	Glycoside Hydrolase Family 137	Pectin	Age+
GH067	Glycoside Hydrolase Family 67	Hemicellulose	Age-
GH068	Glycoside Hydrolase Family 68	Sugars/starch and fructans	Age-, BW-
GH018	Glycoside Hydrolase Family 18	Cellulose, hemicellulose, beta-glucans and others	Age-
GH025	Glycoside Hydrolase Family 25	Others	Age-
GH117	Glycoside Hydrolase Family 117	Others	Age-
GH053	Glycoside Hydrolase Family 53	Others	Age-
GH109	Glycoside Hydrolase Family 109	Others	Age-
GH037	Glycoside Hydrolase Family 37	Sugars/starch and others	BW+
GH092	Glycoside Hydrolase Family 92	Others	BW+
PL012	Polysaccharide Lyase Family 12	Others	BW-
GH015	Glycoside Hydrolase Family 15	Sugars/starch	BW-
